# Supplementary material for: Possibilities of Practical Use of Historical Distributions of Ash, Sulfur and Mercury Contents in Commercial Steam Coal of the USCB
Source: Entropy (Basel). 2021 Jul 15;23(7):900. doi: 10.3390/e23070900 (PMC8307992; doi:10.3390/e23070900)
Supplement: Supplementary file 1 [file entropy-23-00900-s001.zip]

Archive with 1 entries (1 files):
- entropy-1258101-supplementary.xlsx
