# Supplementary material for: Possibilities of Practical Use of Historical Distributions of Ash, Sulfur and Mercury Contents in Commercial Steam Coal of the USCB
Source: Entropy (Basel). 2021 Jul 15;23(7):900. doi: 10.3390/e23070900 (PMC8307992; doi:10.3390/e23070900)
Supplement: Supplementary file 1 [file entropy-23-00900-s001.zip › entropy-1258101-supplementary.xlsx]

## Sheet: Arkusz1
2014			2015
ash, %	sulfur content, %	mercury content, μg/kg	ash, %	sulfur content, %	mercury content, μg/kg
7.84	1.03	98	7.89	1.12	88
7.84	1.03	98	8.61	1.04	57
11.11	1.4	130	8.9	1.11	64
11.11	1.4	130	9.23	1.38	99
11.1	1.13	102	12.03	1.13	81
6.33	0.96	90	13.2	1.17	77
6.33	0.96	90	53.63	0.57	55
9.84	1.73	144	6.94	1.14	47
9.84	1.73	144	9.68	1.93	76
13.91	1.63	118	8.75	1.61	76
54.8	0.88	188	9.04	1.28	60
3.5	0.55	47	9.23	1.23	59
3.5	0.55	47	12.43	1.4	72
3.5	0.55	47	53.74	0.89	93
2.91	0.49	41	3.77	0.35	31
22.98	0.86	159	3.38	0.41	30
30.58	0.44	44	3.17	0.43	22
30.69	0.49	90	3.24	0.38	16
4.15	0.28	35	8.31	0.65	69
4.15	0.28	35	34.78	0.56	92
4.15	0.28	35	17.88	0.56	66
4.78	0.32	84	3.56	0.26	23
4.78	0.32	84	3.13	0.24	15
13.22	0.42	139	3.14	0.25	13
4.34	0.57	76	3.32	0.23	22
3.9	0.52	62	4.69	0.27	18
3.81	0.46	70	11.72	0.38	48
3.62	0.47	62	15.39	0.3	45
18	0.85	178	4.84	0.61	69
8.56	0.96	164	4.97	0.55	53
5.12	0.5	50	4.83	0.56	66
5.24	0.49	40	5.19	0.5	52
5.71	0.52	40	14.54	0.83	109
5.18	0.49	46	14.31	0.92	107
14.65	0.57	85	4.17	0.47	35
9.96	0.63	53	4.48	0.47	24
17.24	0.51	74	3.87	0.47	27
4.66	0.29	30	3.99	0.49	23
4.12	0.57	46	14.79	0.54	48
2.65	0.29	20	15.69	0.55	69
4.31	0.65	55	4.45	0.37	13
2.87	0.29	49	6.02	0.52	36
29.61	0.7	143	4.33	0.32	19
14.18	0.33	55	5.42	0.49	34
30.61	0.61	103	2.95	0.31	15
8.03	0.64	75	37.06	0.53	110
8.03	0.64	75	12.51	0.42	37
8.03	0.64	75	10.49	0.89	154
39.56	0.68	123	7.03	0.73	84
4.08	0.86	175	8.62	0.96	137
4.08	0.86	175	30.17	0.72	161
4.08	0.86	175	3.18	0.54	92.3
4.08	0.86	175	2.89	0.6	90.4
4.87	1.11	248	3.29	0.6	111.5
4.87	1.11	248	4.3	0.72	171.1
16.97	1.68	282	3.71	0.77	162.9
4.27	0.37	47	7.52	1.15	275.6
4.27	0.37	47	5.25	0.31	33
4.67	0.34	98	5.79	0.33	58
18.6	0.42	70	6.83	0.35	61
4.61	0.37	108	16.68	0.41	119
4.48	0.5	48	12.56	0.44	90
4.48	0.5	48	6.13	0.49	17
5.07	0.49	38	5.89	0.47	16
5.3	0.52	46	5.12	0.47	16
24.23	0.61	111	19.09	0.51	25
7.31	0.47	48	19.1	0.53	41
3.11	0.23	11	15.74	0.84	86
3.11	0.23	11	19.3	1.04	114
4.15	0.25	13	20.25	1.04	156
26.9	0.27	30	34.84	0.89	101
16.27	0.89	180	35.85	0.9	123
20.61	1.07	190	44.61	0.74	104
33.09	1.08	196	45.64	0.73	92
50.98	0.78	101	4.47	0.42	42
8.66	0.48	191	6.03	0.41	41
8.71	0.45	103	34.95	0.42	140
34.08	0.4	126	37.9	0.4	117
8.67	0.46	96	4.37	0.86	34
52.4	0.43	213	5.37	0.73	43
4.92	0.52	91	5.37	0.73	43
5.87	0.56	117	6.02	0.73	40
7.2	0.64	114	15.86	0.79	61
6.66	0.6	102	25.67	0.73	99
16.45	0.64	137	5.75	0.4	25
26.62	0.68	160	6.01	0.41	39
18.92	0.73	229	20.5	0.47	65
5.51	0.36	74	24.49	0.52	116
5.51	0.36	74	25.03	0.43	86
6.35	0.37	85	23.51	0.43	61
5.97	0.46	124	21.5	0.54	105
28.34	0.6	171	6.28	0.41	35
24.42	0.62	203	7.4	0.49	52
4.04	0.68	89	5.6	0.47	44
4.04	0.68	89	8.76	0.43	45
5	0.61	111	9.84	0.46	59
4.79	0.53	66	18.48	0.4	71
6.6	0.47	95	15.38	0.41	96
16.95	0.5	69	5.51	0.7	152.8
5.52	0.51	86	7.31	0.59	106.8
10.04	0.5	76	16.49	0.69	144.3
27.74	0.6	103	55.88	0.68	247.45
16.38	0.48	115	26.94	0.73	212.7
16.38	0.48	115	21.3	0.76	149.4
6.89	0.75	82	23.8	0.88	198.8
6.89	0.75	82	6.88	0.54	50.9
6.8	0.76	98	6.88	0.54	50.9
34.5	0.97	153	7.29	0.51	54.2
6.8	0.43	52	22.28	0.51	108.7
6.8	0.43	52	13.7	0.48	95.9
4.47	0.47	51	4.98	0.41	27
26.47	0.4	112	6.38	0.39	41
17.58	0.48	80	5.05	0.39	38
15.95	0.5	98	6.91	0.4	57
3.03	0.42	51	7.25	0.75	80.1
3.66	0.42	60	6.34	0.71	31.9
33.39	0.47	91	10.68	0.78	53.9
19.3	0.56	126	10	0.85	68.1
6.04	0.42	56	21.5	0.86	62
5.21	0.36	70	21.52	0.84	55
5.21	0.36	70	36.65	0.94	104
7.93	0.77	58	38.09	1.28	162
9.93	0.78	90	8.47	0.89	68
13.21	0.84	83	7.32	0.74	48
22.03	0.91	105	24.43	1.12	98
44.32	0.88	182	21.47	0.96	113
7.82	0.86	75	36.13	0.85	95
7.72	0.86	141	3.34	0.51	12
7.41	0.89	86	3.46	0.52	13
24.3	1.01	129	3.3	0.47	16
38.45	0.74	182	3.37	0.54	10
3.16	0.49	18	5.94	0.64	23
3.1	0.46	14	6.19	0.79	21
3.34	0.49	24	27.88	1.03	96
3.55	0.48	19	11.35	0.55	80
18.69	1.03	93	22.96	0.71	127
8.01	0.59	30	25.54	0.78	147
30.11	0.85	74	27.94	0.68	137
6.57	0.56	90	28.47	0.68	188
6.8	0.56	69	3.49	0.37	16
28.31	0.76	140	4.48	0.36	25
27.02	0.7	135	23.55	0.35	54
24.62	0.63	128	24.24	0.35	44
22.15	0.7	130	16.01	0.38	62
3.21	0.34	8.2	18.62	0.41	60
3.91	0.36	12.4	18.56	0.42	52
21.03	0.45	29.6	4.12	0.4	54
7.07	0.43	13.2	5.72	0.54	125
25.19	0.79	88.6	4.82	0.43	54
21.44	0.54	38	8.33	0.49	74
5.52	0.53	98	53.74	0.89	191
5.52	0.53	98	49.1	0.58	171
5.36	0.55	98	24.76	0.72	152
13.12	0.71	140	18.57	0.76	142
23.01	0.76	194	12.79	0.47	101
25.34	1.08	229	3.38	0.47	56
41.1	0.66	146	4.16	0.39	88
24	0.92	166	8.49	0.55	106
14.1	0.75	126	29.27	0.62	103
14.81	0.9	192	21.64	0.94	186
42.08	0.85	217	7.26	0.99	119
6.86	0.9	75	7.48	0.98	66
7.25	1	94	7.23	0.95	66.5
6.88	0.93	73	19.49	1.45	182.55
20.29	1.38	132	21.23	1.38	156.5
6.86	0.9	75	6.22	0.65	25
16.28	0.66	79	3.72	0.69	50
2.45	0.46	36	28.1	0.7	181
28.33	0.7	162	22.1	0.67	120
23	0.71	136	46.19	0.54	153
13.3	0.73	112	9.88	0.74	73
6.17	0.66	81	9.26	0.51	68
4.98	0.65	62	10.36	0.75	83
5.51	0.64	68	8.42	0.74	93
